# Supplementary material for: Protective Effects of Naringenin from Citrus sinensis (var. Valencia) Peels against CCl4-Induced Hepatic and Renal Injuries in Rats Assessed by Metabolomics, Histological and Biochemical Analyses
Source: Nutrients. 2022 Feb 17;14(4):841. doi: 10.3390/nu14040841 (PMC8924893; doi:10.3390/nu14040841)
Supplement: Supplementary file 1 [file nutrients-14-00841-s001.zip]

Archive with 1 entries (1 files):
- nutrients-1542567-supplementary.pdf
